# Supplementary material for: The proBAM and proBed standard formats: enabling a seamless integration of genomics and proteomics data
Source: Genome Biol. 2018 Jan 31;19:12. doi: 10.1186/s13059-017-1377-x (PMC5793360; doi:10.1186/s13059-017-1377-x)
Supplement: Additional file 1: Table S1. — Detailed description on the two formats presented, proBAM (S1A) and proBed (S1B). (XLSX 46 kb) [file 13059_2017_1377_MOESM1_ESM.xlsx]

## Sheet: Supl_Table_1A_proBAM
	Supplementary Table 1A| List of records of the proBAM standard format. The proBAM format contains both a header and an alignment section. The header sectioncontains tab-delimited lines where the data fields follow the format TAG:VALUE (except for the comment lines). Some records are inherited from the SAM/BAM format (in green) whereas others are proBAM specific (in blue). The alignment section co…
	Header section
	Record Type Tag (* = required if record is present)		Description	Origin		Example
	@HD		header line	SAM/BAM		@HD	VN:1.0	SO:coordinate
		VN*	version number (proBAM)
		SO	sorting order of alignment
	@SQ		Reference sequence dictionary	SAM/BAM		@SQ	SN:chr1	LN:249250621	AS:GRCh38	SP:homo sapiens
		SN*	Reference sequence name
		LN*	Reference sequence length
		AS	Genome assembly identifier
		SP	Species or taxonomy ID
	@PG		Software used to generated the proBAM	SAM/BAM		@PG	ID:proBamPy	VN:1.0	CL:python proBAM.py --name PXD001524 --mismatches 0 --version 85 --database ENSEMBL --species homo sapiens --file ../PXD001524.mzid --directory ./ --rm_duplicates Y --tri_frame_translation N --pre_picked_annotation UniProt_Entry --include_unmapped Y
		ID*	Program identifier
		VN	Program version
		CL	Command line
	@CO (first mandatory comment field)		Genome annotation used	proBAM		@CO	AS:ENSEMBL	VN:85
		AS*	Annotation source
		VN*	Annotation version
		AD	Annotation description
	@CO		One-line text comment	SAM/BAM		@CO	proBAM file example
	Alignment section
	Datatype	Field name	Description	Origin		Example
	string	QNAME	Spectrum name	SAM/BAM		ms_run[35]:index=14225
	int	FLAG	Bitwise FLAG	SAM/BAM		0
	string	RNAME	Reference sequence NAME	SAM/BAM		chr9
	uint	POS	1-based leftmost mapping POSition	SAM/BAM		136979293
	int	MAPQ	-	SAM/BAM		255
	string	CIGAR	CIGAR string	SAM/BAM		7M646N80M
	string	RNEXT	-	SAM/BAM		*
	int	PNEXT	-	SAM/BAM		0
	int	TLEN	-	SAM/BAM		0
	string	SEQ	Coding sequence	SAM/BAM		AGTCCCCACTGGGGCAGCACCTACTCCGTGTCAGTGGTGGAGACCGACTACGACCAGTACGCGCTGCTGTACAGCCAGGGCAGCAAG
	string	QUAL	-	SAM/BAM		*
	Field type	Field Tag	Description (allowed values)	Origin
	single 32-bit integer (i)	NH	Number of genomic locations to which the peptide sequence maps	proBAM		NH:i:1
	single 32-bit integer (i)	XA	whether the peptide is well annotated (0,1,2)	proBAM		XA:i:0
	printable string (Z)	XB	Mass error (experimental - calculated;experimental mass;calculated mass)	proBAM		XB:Z:-4.30000000051e-05;;
	single 32-bit integer (i)	XC	Peptide Charge	proBAM		XC:i:3
	single 32-bit integer (i)	XE	Enzyme used in the experiment	proBAM
	printable string (Z)	XF	Reading frame of the peptide (0, 1, 2)	proBAM		XF:Z:1,0
	printable character (A)	XG	Peptide type (N, V, W, J, A, M, C, E, B, O, T, R, I, G, D, U, X)	proBAM		XE:A:N
	single-precision floating number (f)	XI	Peptide intensity	proBAM		XI:f:*
	single 32-bit integer (i)	XL	Number of peptides to which the spectrum maps	proBAM		XL:i:1
	printable string (Z)	XM	Modification(s): semicolon-separated list of modifications	proBAM		XM:Z:*
	single 32-bit integer (i)	XN	Number of missed cleavages in the peptide	proBAM		XN:i:0
	printable string (Z)	XO	peptide uniqueness (1…5)	proBAM		XO:Z:1
	printable string (Z)	XP	Peptide sequence from the original search result	proBAM		XP:Z:SPHWGSTYSVSVVETDYDQYALLYSQGSK
	single-precision floating number (f)	XQ	PSM FDR (i.e. q-value or 1-PEP)	proBAM		XQ:f:*
	printable string (Z)	XR	Reference peptide sequence	proBAM		XR:Z:SPHWGSTYSVSVVETDYDQYALLYSQGSK
	single-precision floating number (f)	XS	PSM score	proBAM		XS:f:*
	single 32-bit integer (i)	XT	Enzyme specificity (0, 1, 2, 3)	proBAM		XT:i:3
	printable string (Z)	XU	Uniform Resource Identifier	proBAM		XU:Z:*
	printable string (Z)	YA	Following amino acids (2 AA)	proBAM		YA:Z:GP
	printable string (Z)	YB	Preceding amino acids (2 AA)	proBAM		YB:Z:YR
	printable string (Z)	YP	Protein accession ID from the original search	proBAM		YP:Z:ENSP00000360687
	printable string (Z)	Z?	Custom fields	proBAM		ZA:Z:P41222

## Sheet: Supl_Table_1B_proBed 
	Supplementary Table 1B| List of tab delimited fields of the proBed standard format. Data are represented in lines of the original 12 BED columns (in green), plus another 13 columns to report proteogenomics results (in blue): the identification and mapping of peptide/protein sequences back against a given genome.
	Datatype	Field name	Description	Origin		Example
	string	chrom	Reference sequence chromosome	BED		1
	uint	chromStart	Start position of the first DNA base	BED		1043559
	uint	chromEnd	End position of the last DNA base	BED		1043592
	string	name	Unique name	BED		ENSP00000368678_PXD001524_1462
	uint	score	Score	BED		1000
	char[1]	strand	+ or - for strand	BED		+
	uint	thickStart	Coding region start	BED		1043559
	uint	thickEnd	Coding region end	BED		1043592
	uint	reserved	Always 0	BED		0
	int	blockCount	Number of blocks	BED		1
	int[blockCount]	blockSizes	Block sizes	BED		33
	int[blockCount]	chromStarts	Block starts	BED		0
	string	proteinAccession	Protein accession number	proBed		ENSP00000368678
	string	peptideSequence	Peptide sequence	proBed		FGALCEAETGR
	string	uniqueness	Peptide uniqueness	proBed		unique
	string	genomeReferenceVersion	Genome reference version number	proBed		Homo_sapiens.GRCh38.77
	double	psmScore	PSM score	proBed		42.878
	double	fdr	Estimated global false discovery rate	proBed		1.0939e-05
	string	modifications	Post-translational modifications	proBed		5-UNIMOD:4
	int	charge	Charge value	proBed		2
	double	expMassToCharge	Experimental mass to charge value	proBed		604.77
	double	calcMassToCharge	Calculated mass to charge value	proBed		604.772
	int	psmRank	Peptide-Spectrum Match rank.	proBed		1
	string	datasetID	Dataset Identifier	proBed		PXD001524_proteoannotator_reprocessed
	string	uri	Uniform Resource Identifier	proBed		http://ftp.pride.ebi.ac.uk/pride/data/proteogenomics/latest/proteoannotator/reprocessed_data/PXD001524
